# Supplementary material for: Structures of outer-arm dynein array on microtubule doublet reveal a motor coordination mechanism
Source: Nat Struct Mol Biol. 2021 Sep 23;28(10):799–810. doi: 10.1038/s41594-021-00656-9 (PMC8500839; doi:10.1038/s41594-021-00656-9)
Supplement: Source Data Fig. 2 — Statistical source data. [file 41594_2021_656_MOESM8_ESM.xlsx]

## Sheet: Sheet1
	Experimental observation									End-release simulation									Randomoized simulation
ATPγS concentration (μM)	0 μM	10 μM	30 μM	100 μM	1000 μM					0 μM	10 μM	30 μM	100 μM	1000 μM					0 μM	10 μM	30 μM	100 μM	1000 μM
Number of OADs along the array (no.)	63	40	38	7	11					63	52	42	27	20					63	16	14	1	1
	69	10	30	10	9					69	56	53	25	18					69	1	1	7	1
	66	23	28	9	3					66	56	44	29	13					66	3	1	2	1
	56	14	20	12	4					56	47	44	18	16					56	1	2	1	2
	27	59	9	12	3					27	20	10	11	10					27	9	1	1	1
	58	48	7	3	2					58	52	36	26	5					58	2	9	2	1
	34	46	22	5	5					34	31	15	13	1					34	8	1	4	2
	11	32	12	7	4					11	7	2	3	13					11	9	3	1	1
	11	17	9	4	6					11	8	6	5	10					11	4	2	1	1
	11	13	24	6	4					11	10	4	1	8					11	2	1	1	1
	14	10	17	23	2					14	10	7	2	2					14	2	1	1	2
	18	17	11	15	3					18	14	10	8	4					18	3	4	2	1
	36	13	13	6	3					36	28	25	27	8					36	1	2	1	2
	13	16	23	15	8					13	9	8	13	3					13	7	4	1	1
	64	17	8	6	14					64	53	42	9	3					64	1	2	1	1
	38	25	8	9	6					38	31	24	5	9					38	1	2	1	1
	13	38	11	18	11					13	11	7	6	7					13	1	1	1	1
	30	22	9	10	5					30	27	22	3	5					30	7	1	2	1
	28	27	14	6	6					28	20	13	19	15					28	1	1	2	1
	21	34	18	4	7					21	18	13	8	1					21	4	1	1	1
	15	55	42	7	7					15	11	4	5	5					15	1	5	1	1
	43	18	20	23	8					43	37	27	7	2					43	4	1	2	1
	27	20	22	24	7					27	19	16	4	6					27	3	1	1	1
	29	59	9	21	8					29	22	15	10	5					29	10	1	1	1
	24	30	6	28	4					24	20	12	23	4					24	1	1	1	1
	28	27	6	14	13					28	18	15	12	8					28	3	4	1	1
	33	28	6	10	12					33	27	17	30	10					33	4	1	1	1
	57	43	15	7	16					57	44	35	11	9					57	13	2	1	1
	41	55	29	25	9					41	31	20	11	8					41	3	2	1	1
	69	10	7	13	8					69	58	48	17	1					69	1	1	1	1
	31	38	25	6	4					31	23	21	3	16					31	6	4	1	1
	36	26	29	20	4					36	30	18	11	14					36	3	1	2	1
	37	22	28	8	17					37	32	27	5	9					37	4	3	1	1
	28	21	8	6	18					28	22	18	10	16					28	3	1	1	1
	36	21	11	11	5					36	30	26	16	2					36	1	2	1	1
	33	28	27	10	10					33	28	20	24	1					33	7	4	2	1
	27	49	22	10	5					27	23	20	12	2					27	2	3	1	2
	43	25	37	6	6					43	36	28	1	5					43	2	5	1	2
	51	25	12	13	12					51	44	33	14	14					51	17	1	2	1
	34	38	18	6	5					34	28	22	7	2					34	9	1	1	1
	11	14	12	10	13					11	7	5	3	2					11	4	1	1	1
	42	40	21	10	14					42	34	31	20	1					42	3	1	1	1
	23	35	22	7	5					23	17	14	31	7					23	2	1	1	1
	21	40	13	14	3					21	16	11	9	14					21	3	3	2	1
	55	36	8	18	11					55	39	29	31	14					55	3	1	1	1
	63	33	55	8	3					63	56	35	4	6					63	1	1	1	1
	31	13	14	15	10					31	28	22	6	7					31	2	1	1	1
	72	24	56	17	7					72	51	47	16	9					72	4	4	1	1
	22	28	11	12	8					22	20	11	5	2					22	6	1	1	1
	13	12	15	12	4					13	12	9	18	10					13	8	1	1	1
	33	29	13	4	5					33	25	25	20	5					33	5	5	1	1
	19	15	10	5	10					19	15	12	10	7					19	12	2	1	1
	33	63	20	5	5					33	20	20	6	14					33	2	2	4	1
	52	39	18	18	4					52	43	38	9	11					52	6	5	3	1
	35	16	29	12	6					35	31	18	7	8					35	7	11	1	1
	16	12	16	12	6					16	10	12	8	10					16	1	8	4	1
	27	19	20	28	12					27	24	14	19	1					27	3	4	1	1
	19	12	12	15	15					19	17	15	22	10					19	3	3	3	1
	28	33	12	7	7					28	21	17	3	2					28	7	2	1	1
	42	31	16	7	4					42	33	31	23	3					42	1	3	1	1
	59	13	20	3	12					59	48	38	23	12					59	3	2	1	1
	18	34	27	4	11					18	16	11	20	3					18	9	1	1	1
	55	41	11	5	11					55	43	37	13	5					55	5	4	1	1
	56	6	29	10	6					56	49	39	14	11					56	11	6	1	1
	54	29	18	11	6					54	41	37	11	7					54	2	6	2	1
	30	63	23	19	9					30	26	16	3	4					30	9	4	1	1
	32	35	20	17	6					32	23	19	6	5					32	7	1	1	1
	40	19	35	12	16					40	28	21	1	3					40	1	5	3	1
	21	12	28	7	13					21	17	14	8	12					21	1	1	1	1
	12	19	30	11	4					12	6	7	17	9					12	6	1	2	1
	14	33	37	15	6					14	7	7	1	3					14	4	2	3	1
	28	12	47	4	5					28	21	13	14	7					28	3	2	1	1
	49	28	33	15	3					49	41	34	15	3					49	5	2	2	1
	16	14	38	3	9					16	13	6	4	13					16	4	2	2	1
	34	18	15	6	10					34	23	21	19	3					34	3	4	2	1
	42	21	24	11	9					42	34	22	19	20					42	4	1	2	1
	20	27	11	10	9					20	16	9	17	11					20	8	3	1	1
	12	29	48	6	11					12	10	3	19	4					12	6	1	1	1
	58	35	23	5	12					58	51	38	23	9					58	4	1	1	1
	49	28	17	7	15					49	40	34	10	4					49	12	3	1	1
	44	17	15	13	12					44	39	26	9	1					44	1	3	1	1
	50	13	17	10	14					50	36	38	7	2					50	6	1	1	1
	23	18	15	12	10					23	23	10	1	3					23	2	3	1	1
	52	29	14	6	9					52	35	34	17	1					52	9	4	2	2
	30	44	19	9	5					30	22	15	10	1					30	3	3	1	1
	25	16	21	22	5					25	24	14	5	4					25	6	5	1	4
	26	19	16	18	9					26	22	15	26	8					26	1	3	1	1
	14	53	19	9	6					14	9	8	21	1					14	5	4	2	1
	29	40	18	12	6					29	22	16	10	4					29	2	1	1	1
	26	16	13	11	4					26	22	14	8	5					26	2	2	1	1
	20	19	19	40	5					20	15	18	21	4					20	4	5	1	1
	67	15	23	6	6					67	57	41	6	6					67	1	7	1	1
	52	34	28	7	4					52	46	34	20	4					52	6	1	1	1
	26	13	51	4	14					26	19	15	10	7					26	14	1	1	1
	20	44	50	14	11					20	16	8	26	1					20	2	1	2	2
	45	21	19	13	10					45	38	24	6	9					45	4	3	1	2
	33	33	14	12	5					33	25	22	13	8					33	5	4	2	1
	46	10	19	7	13					46	41	28	20	4					46	13	3	2	1
	43	14	24	11	15					43	36	29	22	7					43	5	5	1	1
	9	13	33	9	11					9	6	6	8	1					9	8	3	1	1
	57	14	14	10	9					57	45	38	2	4					57	1	1	3	2
	20	44	13	9	5					20	16	11	3	2					20	4	1	3	1
	29	8	20	19	10					29	22	15	23	1					29	1	2	2	1
	39	11	21	14	7					39	32	20	15	1					39	3	1	2	2
	58	29	14	23	13					58	46	33	10	3					58	8	6	2	1
	37	40	14	14	21					37	32	22	18	7					37	2	1	1	3
	12	21	11	9	7					12	8	6	3	12					12	3	6	2	1
	24	4	11	10	10					24	21	13	2	5					24	6	4	1	1
	74	5	12	19	9					74	62	49	15	4					74	6	12	1	1
	49	7	13	10	7					49	40	33	21	9					49	7	1	2	1
	36	39	16	8	8					36	29	28	4	1					36	1	1	1	2
	43	36	10	10	3					43	35	29	4	5					43	1	4	2	1
	31	6	19	3	4					31	24	20	1	6					31	13	6	1	1
	9	16	12	11	6					9	5	6	11	10					9	10	2	2	1
	10	21	11	12	6					10	9	4	7	3					10	7	3	1	1
	10	9	12	11	5					10	4	6	12	5					10	1	6	4	2
	35	22	12	19	13					35	32	20	6	9					35	3	1	1	1
	45	31	35	8	9					45	39	24	2	5					45	1	2	1	1
	31	55	31	3	10					31	28	18	12	4					31	1	2	1	1
	16	51	8	3	13					16	10	12	1	7					16	2	2	1	1
	18	12	17	18	8					18	13	11	10	24					18	1	2	1	1
	24	9	9	14	9					24	20	16	9	1					24	7	3	1	1
	30	15	11	7	8					30	23	18	4	2					30	3	1	1	1
	44	29	24	10	9					44	38	30	7	9					44	2	5	1	2
	26	24	18	5	7					26	21	15	14	10					26	9	7	1	1
	20	17	25	6	11					20	14	16	3	3					20	3	6	1	1
	31	19	15	4	11					31	27	12	15	11					31	13	2	1	1
	23	40	28	5	15					23	21	14	21	1					23	2	4	1	1
	6	9	11	10	8					6	1	2	20	7					6	3	2	4	1
	26	25	11	4	10					26	19	13	2	5					26	4	2	1	1
	23	14	24	7	8					23	18	16	16	5					23	6	3	2	1
	27	25	13	8	12					27	24	17	10	6					27	1	2	1	1
	15	36	20	8	9					15	13	6	4	4					15	1	5	1	3
	34	39	15	8	10					34	29	18	19	1					34	1	5	1	1
	11	12	20	5	6					11	9	5	11	2					11	2	1	1	1
	11	55	15	4	6					11	10	2	6	2					11	2	6	1	1
	55	9	7	7	14					55	43	38	4	4					55	4	1	2	1
	27	37	9	6	3					27	21	15	14	2					27	2	3	1	1
	47	24	11	16	2					47	41	31	6	16					47	1	1	1	1
	42	15	6	21	3					42	32	24	28	10					42	1	3	1	1
	23	31	10	7	3					23	17	13	10	10					23	2	5	1	1
	42	22	11	8	11					42	31	27	14	4					42	1	2	1	2
	33	11	22	5	6					33	26	18	4	1					33	7	2	1	1
	12	12	5	6	6					12	8	5	12	11					12	2	3	1	1
	42	13	25	4	5					42	31	19	5	2					42	3	4	1	2
	44	24	22	31	9					44	33	30	16	14					44	3	5	1	1
	25	17	31	22	7					25	18	12	3	6					25	20	5	6	1
	10	23	14	10	5					10	7	10	11	6					10	2	1	2	2
	21	24	9	8	9					21	18	18	2	6					21	14	8	1	3
	36	37	10	8	6					36	32	14	21	4					36	12	4	2	1
	23	36	37	6	11					23	17	33	4	5					23	3	8	1	1
	55	22	26	6	8					55	38	16	4	5					55	1	1	2	1
	27	11	42	6	9					27	17	19	2	12					27	10	3	1	1
	35	34	12	6	5					35	23	19	1	1					35	8	1	1	1
	27	25	41	6	4					27	17	18	13	9					27	2	1	2	1
	31	22	16	8	7					31	28	7	11	1					31	4	2	1	1
	16	24	28	6	13					16	14	26	1	2					16	1	1	1	1
	42	25	10	11	11					42	31	8	12	7					42	10	1	1	1
	15	46	10	13	18					15	12	25	16	1					15	1	2	1	2
	40	19	28	11						40	31	7	26	3					40	4	1	1	2
	16	34	12	7						16	13	27	10	13					16	11	1	1	2
	47	13	20	4						47	39	7	3	1					47	1	2	2	1
	13	13	22	14						13	9	8	2	4					13	1	2	2	1
	19	55	21	11						19	15	11	4	13					19	16	1	3	1
	15	17	18	5						15	9	3	23	6					15	1	6	1	1
	11	23	22	13						11	9	22	23	4					11	2	2	1	1
	37	23	8	36						37	28	21	13	12					37	4	3	1	1
	34	16	10	5						34	28	7	15	14					34	6	2	2	1
	14	37	27	16						14	11	14	7	13					14	2	3	1	1
	29	20	12	11						29	25	25	4	4					29	4	1	1	1
	37	20	6	13						37	30	47	10	6					37	9	4	1	1
	72	8	10	7						72	54	13	14	2					72	8	2	1	2
	25	33	36	8						25	20	5	3	3					25	1	2	1	1
	9	33	17	7						9	3	6	12	11					9	1	4	1	1
	11	22	39	18						11	8	7	12	4					11	1	3	1	1
	11	16	27	5						11	10	10	16	3					11	6	1	1	1
	19	15	19	14						19	15	39	3	10					19	1	1	1	1
	62	32	20	13						62	50	34	10	10					62	6	1	1	1
	55	32	13	10						55	43	31	2	7					55	1	1	1	1
	42	54	11	14						42	33	22	12	3					42	6	1	1	1
	48		10	12						48	41	13	8	2					48	7	2	1	1
	20		11	17						20	16	9	4	1					20	11	4	1	1
	23		16	7						23	19	10	6	5					23	5	2	1	1
	25		8	7						25	23	18	12	14					25	10	1	1	1
	34		13	14						34	25	15	4	5					34	1	1	1	1
	27		11	18						27	20	27	14	1					27	5	2	5	1
	38		22	7						38	31	30	19	12					38	6	4	1	1
	42		20	11						42	33	26	25	6					42	6	1	2	1
	43		6	13						43	34	17	8	6					43	1	2	3	1
	28		9	8						28	20	16	6	4					28	7	1	1	1
	27		10	7						27	25	13	26	2					27	15	1	1	1
	16		41	16						16	15	24	14	4					16	6	1	5	1
	32		20	10						32	29	19	15	1					32	13	11	2	1
	25		16	8						25	22	9	22	4					25	5	5	1	1
	17		15	18						17	10	12	13	1					17	2	1	1	1
	22		21	5						22	19	11	30	2					22	5	2	1	1
	30		14	13						30	21	11	11	5					30	1	10	3	1
	22		15	12						22	20	24	13	15					22	14	2	1	1
	33		18	16						33	27	39	11	5					33	1	3	1	2
	55		33	6						55	52	33	8	8					55	11	1	2	1
	56		12	8						56	45	10	11						56	3	4	1	1
	6		25	4						6	6	14	4						6	2	1	1	1
	7		15	9						7	5	31	4						7	1	1	1	1
	18		23	13						18	12	23	16						18	5	1	4	2
	21		18	13						21	17	4	11						21	7	10	1	1
	52		13	10						52	43	24	22						52	10	1	1	1
	43		8	6						43	36	40	5						43	1	5	1	2
	10		18	7						10	7	38	3						10	1	2	2	1
	38		14	17						38	31	42	22						38	2	4	1	1
	53		18	7						53	46	23	15						53	3	1	4	1
	47		16	12						47	40	21	7						47	4	10	1	1
	64		9	8						64	51	24	1						64	1	1	2	1
	37		11	3						37	28	16	16						37	4	1	4	1
	36		14	5						36	29	27	16						36	3	2	5	2
	34			14						34	25	15	8						34	5	4	1	1
	28			15						28	23	15	2						28	1	6	3	2
	45			14						45	38	21	12						45	8	1	3	1
	28			14						28	21	27	3						28	4	1	1	1
	24			10						24	21	32	10						24	2	9	1	1
	41			9						41	36	13	3						41	9	3	1	1
	39			18						39	29	9	7						39	5	1	1	1
	57			11						57	48	34	23						57	9	1	1	1
	28									28	20	14	14						28	7	1	2	1
	20									20	13	15	3						20	4	1	2	1
	54									54	43	5	9						54	1	2	1	1
	27									27	20	24	2						27	2	6	4	1
	27									27	22	27	8						27	3	2	1	1
	14									14	12	13	10						14	3	4	2	1
	38									38	34	7	5						38	2	5	1	1
	45									45	37	7	21						45	9	1	3	1
	23									23	19	15	1						23	4	5	1	1
	15									15	9	16	18						15	3	2	1	1
	9									9	5	13	13						9	1	1	1	2
	22									22	16	7	20						22	11	1	2	1
	28									28	23	14	18						28	8	1	1	1
	27									27	22	11	9						27	5	1	2	1
	16									16	12	26	32						16	16	3	5	1
	20									20	11	22	10						20	1	1	1	1
	18									18	16	12	4						18	23	5	4	1
	45									45	36	4	4						45	2	1	1	1
	29									29	22	16	11						29	1	6	2	1
	23									23	18	4	4						23	2	7	2	1
	10									10	8	8	1						10	3	1	1	1
	28									28	26	19	9						28	6	4	1	2
	12									12	10	31	13						12	6	4	2	1
	19									19	16	12	9						19	3	5	2	1
	24									24	15	29	17						24	3	1	1	1
	41									41	36	11	29						41	2	2	2	2
	26									26	22	30	16						26	12	2	1	1
	55									55	46	23	3						55	1	1	2	1
	18									18	15	30	17						18	1	1	5	1
	47									47	43	44	2						47	1	2	1	1
	40									40	31	22	1						40	21	1	1	1
	50									50	38	41	4						50	1	3	1	1
	53									53	45	24	5						53	1	6	1	1
	38									38	32	14	15						38	11	1	1	2
	69									69	57	5	27						69	5	6	2	1
	39									39	33	14	14						39	1	6	1	1
	25									25	19	11	1						25	3	1	1	1
	12									12	9	1	10						12	8	6	1	1
	23									23	18	20	7						23	6	6	1	1
	18									18	16	19	25						18	8	1	2	1
	12									12	10	20	13						12	2	2	1	1
	28									28	24	20	2						28	10	7	2	1
	26									26	23	41	2						26	4	5	1	1
	27									27	23	32	9						27	3	2	1	1
	36									36	31	10	6						36	9	1	1	1
	62									62	46	31	1						62	1	3	1	1
	45									45	37	10	11						45	5	1	1	3
	17									17	12	8	4						17	4	12	5	1
	43									43	33	2	16						43	3	1	1	1
	17									17	12	5	10						17	10	2	2	2
	11									11	8	10	7						11	9	8	1	1
	9									9	7	28	7						9	7	1	2	1
	5									5	1	40	4						5	4	1	1	1
	13									13	7	19	6						13	10	1	1	1
	13									13	9	9	7						13	3	1	2	1
	43									43	36	11	4						43	8	4	1	1
	62									62	54	9	4						62	1	1	1	1
	31									31	26	38	4						31	2	5	1	1
	15									15	13	29	10						15	1	6	1	1
	24									24	19	3	3						24	4	3	1	1
	15									15	15	7	27						15	21	1	5	2
	58									58	51	20	25						58	3	1	1	1
	45									45	31	10	8						45	2	2	1	1
	11									11	8	6	15						11	6	2	3	2
	13									13	10	16	3						13	9	3	1	1
	30									30	23	13	3						30	3	1	1	1
	18									18	12	24	1						18	7	2	1	1
	12									12	10	16	3						12	1	1	1	2
	28									28	21	6	3						28	3	2	1	1
	24									24	19	12							24	5	5	1	1
	38									38	32	10							38	4	1	2	1
	35									35	28	4							35	6	2	2	1
	14									14	8	2							14	4	1	2	1
	30									30	26	12							30	3	3	2	1
	21									21	18	9							21	9	4	2	1
	10									10	8	13							10	7	2	2	2
	7									7	6	10							7	4	2	1	1
	15									15	10	5							15	8	5	2	1
	19									19	14	17							19	7	5	2	1
	24									24	16	13							24	3	1	1	1
	20									20	13	4							20	14	6	2	1
	14									14	9	31							14	1	7	1	1
	9									9	8	28							9	1	2	2	1
	25									25	23	26							25	11	1	3	1
	23									23	22	17							23	4	1	1	2
	6									6	3	5							6	9	1	2	1
	51									51	33	7							51	2	3	2	1
	47									47	38	5							47	3	3	1	1
	37									37	33	3							37	13	2	1	1
	34									34	22	3							34	13	5	1	1
	12									12	10								12	2	2	1	1
	13									13	11								13	8	3	1	1
	12									12	7								12	4	3	3	1
	12									12	10								12	5	1	1	2
	10									10	8								10	1	3	1	1
	9									9	8								9	7	7	1	1
	5									5	4								5	11	1	1	1
	6									6	2								6	2	5	2	1
																				1	4	1	1
																				7	2	3	1
																				2	6	1	1
																				6	5	2	1
																				2	1	1	2
																				1	3	1	1
																				1	7	1	1
																				5	9	3	1
																				2	1	1	2
																				11	2	1	1
																				1	1	2	1
																				1	2	1	1
																				1	2	1	1
																				9	6	1	1
																				2	4	1	1
																				4	1	2	1
																				2	3	1	1
																				3	3	1	1
																				11	2	1	1
																				1	1	2	2
																				1	5	1	1
																				4	4	1	1
																				5	1	1	1
																				12	1	3	1
																				5	1	1	2
																				2	3	1	2
																				10	5	4	2
																				1	1	1	1
																				1	5	1	1
																				1	1	1	1
																				8	1	1	3
																				1	1	2	1
																				4	4	2	1
																				2	5	1	1
																				4	5	1	2
																				8	1	1	2
																				2	3	1	1
																				4	1	1	1
																				8	2	1	1
																				5	3	1	2
																				8	3	1	1
																				1	1	1	1
																				7	4	1	1
																				17	3	4	2
																				16	2	1	2
																				5	10	1	1
																				1	4	1	1
																				1	3	3	1
																				1	3	1	1
																				6	1	1	1
																				3	3	1	1
																				8	1	3	1
																				3	5	3	1
																				21	4	1	1
																				2	3	2	1
																				6	1	1	1
																				4	2	1	1
																				7	5	1	2
																				3	3	1	1
																				1	5	2	1
																				1	7	1	1
																				1	4	1	1
																				2	10	2	1
																				3	3	2	1
																				5	1	1	2
																				9	4	1	1
																				3	1	2	1
																				3	2	2	1
																				1	1	2	1
																				3	2	2	1
																				15	1	1	1
																				6	6	1	1
																				1	3	3	2
																				6	1	1	1
																				2	2	1	1
																				16	2	1	1
																				3	3	1	1
																				7	2	1	1
																				3	4	1	1
																				6	4	2	3
																				1	4	1	1
																				3	1	1	1
																				7	1	1	1
																				2	7	2	1
																				1	3	1	1
																				15	3	2	1
																				5	1	2	1
																				4	4	1	1
																				3	4	1	1
																				1	1	2	1
																				14	1	1	1
																				2	2	1	1
																				5	2	1	1
																				10	9	1	1
																				2	5	1	1
																				1	4	3	2
																				1	1	1	1
																				4	3	2	1
																				7	2	1	1
																				8	7	1	1
																				4	2	2	1
																				8	5	2	1
																				1	7	2	1
																				2	1	2	2
																				3	4	2	1
																				10	6	1	1
																				4	4	1	1
																				1	1	3	1
																				1	7	1	1
																				8	2	3	1
																				2	1	1	2
																				8	7	1	1
																				3	5	1	1
																				1	13	2	1
																				1	2	1	2
																				11	7	1	2
																				3	2	1	1
																				5	5	1	1
																				4	1	2	1
																				1	7	1	1
																				3	2	1	1
																				4	2	1	2
																				14	2	1	1
																				3	1	1	1
																				1	2	2	1
																				1	1	1	1
																				3	1	1	1
																				2	5	1	2
																				2	1	2	1
																				4	6	2	1
																				8	1	2	1
																				1	1	6	1
																				4	1	1	1
																				3	5	1	1
																				3	2	1	1
																				6	7	2	1
																				1	3	1	1
																				6	1	2	2
																				4	2	3	1
																				4	2	1	1
																				3	2	1	1
																				1	2	1	1
																				1	1	2	1
																				1	1	1	1
																				2	3	1	1
																				14	6	1	2
																				20	3	1	1
																				2	1	1	1
																				5	1	1	1
																				1	4	1	1
																				1	5	1	1
																				14	4	3	1
																				11	3	2	1
																				1	3	1	1
																				2	5	1	1
																				1	1	4	1
																				16	7	1	1
																				3	2	6	2
																				4	1	3	1
																				6	1	1	1
																				8	1	2	1
																				1	6	1	1
																				1	1	1	1
																				11	1	1	1
																				2	1	2	1
																				6	2	2	1
																				1	1	2	1
																				1	2	1	1
																				1	8	1	1
																				1	1	2	1
																				3	1	1	1
																				1	8	1	2
																				12	5	1	1
																				4	5	1	1
																				2	2	1	1
																				7	1	1	1
																				6	6	1	1
																				1	4	2	1
																				5	2	1	1
																				8	8	1	1
																				2	1	1	2
																				6	6	1	1
																				4	6	3	2
																				1	2	1	1
																				6	1	1	2
																				12	1	1	1
																				3	1	1	1
																				4	5	1	1
																				1	1	2	1
																				3	2	2	2
																				5	5	1	1
																				2	3	1	1
																				6	6	1	1
																				1	1	1	1
																				3	12	1	1
																				6	2	5	2
																				3	3	2	1
																				1	2	1	2
																				16	1	1	1
																				2	2	1	2
																				1	1	1	1
																				8	3	1	1
																				5	3	1	1
																				1	1	2	1
																				3	1	1	1
																				5	1	1	1
																				9	2	2	1
																				5	2	2	1
																				1	5	1	1
																				2	9	1	1
																				2	3	2	2
																				10	2	1	1
																				15	1	3	1
																				1	3	1	1
																				2	13	1	1
																				4	1	2	1
																				6	4	5	1
																				4	1	2	1
																				3	1	2	1
																				1	4	1	1
																				5	1	1	1
																				3	2	2	1
																				2	2	2	1
																				2	12	1	1
																				1	3	2	1
																				7	5	1	1
																				1	1	1	2
																				2	2	1	1
																				2	1	1	1
																				13	3	3	2
																				1	1	1	1
																				5	6	1	1
																				1	2	1	1
																				1	1	1	1
																				3	4	6	1
																				3	3	1	2
																				5	6	1	1
																				7	3	1	1
																				2	2	1	2
																				1	1	2	1
																				4	3	2	2
																				6	1	1	1
																				6	12	1	1
																				3	1	1	1
																				4	2	1	1
																				9	1	1	1
																				1	3	1	2
																				7	10	1	1
																				8	1	3	2
																				6	1	1	1
																				3	1	1	1
																				4	1	1	1
																				4	2	3	1
																				2	4	1	1
																				2	2	1	2
																				4	5	2	1
																				3	2	1	1
																				1	4	2	1
																				10	4	3	2
																				3	2	1	1
																				1	1	1	1
																				2	2	1	1
																				1	1	3	1
																				4	9	1	1
																				5	1	2	1
																				9	2	1	1
																				4	1	2	1
																				3	1	1	1
																				1	5	2	1
																				1	2	2	1
																				3	2	1	1
																				5	8	2	1
																				2	3	1	1
																				7	1	1	1
																				2	1	1	1
																				6	6	1	1
																				3	4	3	1
																				3	2	1	2
																				1	5	1	1
																				5	4	1	2
																				11	2	2	1
																				12	1	2	1
																				5	2	2	1
																				2	3	1	1
																				2	2	1	1
																				3	3	1	1
																				9	3	2	1
																				9	3	3	1
																				2	1	2	1
																				1	1	2	1
																				2	2	2	1
																				1	2	1	1
																				15	2	1	1
																				3	4	1	1
																				2	3	2	1
																				2	2	1	1
																				3	1	1	1
																				4	1	2	2
																				3	1	2	1
																				3	2	1	2
																				1	3	1	1
																				1	2	2	2
																				1	5	1	1
																				6	1	2	1
																				7	4	1	1
																				4	1	2	1
																				2	3	2	1
																				3	1	1	1
																				11	2	1	1
																				2	3	1	1
																				2	1	1	1
																				4	1	1	1
																				3	2	1	1
																				3	2	2	1
																				2	4	2	1
																				3	2	1	1
																				2	1	1	1
																				2	20	2	1
																				5	3	1	1
																				4	1	1	1
																				4	1	1	1
																				2	1	2	1
																				2	5	1	1
																				3	5	1	1
																				5	1	1	1
																				4	1	1	1
																				1	5	1	2
																				1	1	1	1
																				11	1	1	1
																				1	1	1	1
																				3	3	1	1
																				11	9	2	2
																				4	2	1	1
																				13	2	1	1
																				2	2	5	1
																				1	1	5	1
																				1	2	1	1
																				1	2	1	1
																				8	8	1	1
																				1	1	1	1
																				4	7	1	1
																				2	3	3	1
																				20	2	1	1
																				2	3	1	1
																				5	2	1	1
																				3	1	1	1
																				7	1	2	1
																				5	1	1	1
																				1	1	1	1
																				2	3	2	2
																				1	1	2	1
																				4	5	1	2
																				3	5	1	1
																				3	4	2	1
																				4	2	1	1
																				10	7	1	1
																				9	3	1	1
																				8	1	1	1
																				3	5	1	2
																				1	6	1	1
																				8	1	2	1
																				10	2	1	1
																				3	6	1	1
																				4	3	2	1
																				6	1	1	1
																				6	1	1	1
																				5	4	1	1
																				3	12	1	1
																				4	2	1	1
																				2	2	3	1
																				2	1	1	1
																				1	3	5	1
																				1	2	1	1
																				2	2	2	1
																				3	1	1	1
																				2	1	2	1
																				5	4	1	1
																				3	1	1	1
																				5	3	1	1
																				1	3	1	1
																				2	2	1	1
																				1	2	1	1
																				5	1	1	1
																				3	6	2	1
																				1	9	2	1
																				3	2	1	1
																				1	1	2	1
																				2	8	5	1
																				7	5	3	1
																				6	1	1	1
																				2	3	1	1
																				2	5	1	1
																				2	9	1	1
																				12	4	3	1
																				1	1	1	1
																				3	2	1	1
																				3	2	2	1
																				3	2	1	1
																				1	1	1	1
																				12	1	1	1
																				14	3	1	2
																				2	2	1	2
																				7	1	1	1
																				5	2	1	2
																				3	7	1	1
																				3	1	1	1
																				3	2	2	1
																				2	3	1	1
																				1	5	2	1
																				6	3	1	2
																				10	2	2	1
																				4	2	2	1
																				2	2	4	1
																				2	2	1	1
																				1	2	1	1
																				7	1	1	1
																				1	4	2	1
																				2	1	2	1
																				1	1	1	2
																				1	2	1	1
																				3	2	6	1
																				17	5	2	1
																				4	5	1	1
																				1	1	1	1
																				3	3	1	1
																				4	1	1	1
																				4	1	1	1
																				3	3	2	2
																				1	1	1	2
																				2	1	1	1
																				8	5	1	1
																				5	2	7	1
																				3	3	1	1
																				1	2	1	2
																				6	1	1	1
																				1	4	3	1
																				4	3	1	1
																				6	1	1	1
																				10	1	1	1
																				13	3	2	1
																				5	3	1	1
																				9	4	2	1
																				2	9	1	1
																				8	1	4	1
																				5	2	1	1
																				7	3	1	1
																				3	8	1	1
																				2	2	1	1
																				4	2	1	1
																				1	1	2	1
																				1	1	1	1
																				1	3	3	1
																				3	1	1	1
																				2	2	1	3
																				16	1	1	1
																				2	2	1	1
																				2	1	1	1
																				2	3	2	1
																				5	1	1	1
																				6	1	1	1
																				2	7	2	1
																				1	3	1	1
																				7	2	1	1
																				2	1	3	1
																				1	4	1	1
																				4	5	1	2
																				1	5	1	2
																				1	2	4	1
																				2	2	1	1
																				4	2	2	1
																				10	1	2	1
																				1	1	3	2
																				3	3	2	1
																				2	3	1	1
																				8	1	1	1
																				3	1	1	1
																				2	3	1	1
																				3	3	2	1
																				12	2	1	1
																				1	6	1	1
																				4	3	1	1
																				4	1	1	1
																				13	1	1	1
																				7	3	2	1
																				8	1	1	1
																				10	9	1	1
																				3	5	2	1
																				2	1	2	1
																				3	4	5	1
																				1	1	1	2
																				1	3	1	2
																				2	2	2	1
																				4	2	1	1
																				2	3	1	1
																				8	3	2	2
																				2	5	1	1
																				2	9	1	2
																				1	2	1	1
																				6	1	1	1
																				3	1	1	1
																				3	13	3	2
																				1	3	2	1
																				8	1	2	1
																				5	2	2	1
																				2	3	1	1
																				6	1	2	1
																				1	2	1	2
																				10	3	1	1
																				1	3	1	1
																				3	1	4	1
																				1	1	4	1
																				15	1	1	1
																				2	1	1	1
																				2	4	1	1
																				6	2	2	1
																				4	4	2	1
																				2	3	1	1
																				12	1	1	1
																				3	3	1	1
																				2	4	1	1
																				4	6	1	1
																				9	2	1	2
																				1	2	2	1
																				3	4	1	1
																				2	3	1	1
																				2	3	1	1
																				4	2	1	1
																				6	1	1	1
																				5	2	2	1
																				4	2	2	1
																				8	1	1	2
																				3	3	2	1
																				7	3	2	1
																				4	3	1	1
																				4	2	1	1
																				4	1	1	1
																				8	3	1	1
																				2	1	1	1
																				9	3	1	1
																				13	3	4	1
																				5	1	1	2
																				1	1	1	1
																				6	2	2	1
																				1	8	1	1
																				7	1	1	1
																				8	3	1	1
																				10	2	5	2
																				3	4	1	1
																				1	3	1	1
																				4	4	1	1
																				5	6	1	1
																				3	3	1	1
																				5	2	1	2
																				11	2	1	1
																				3	1	2	1
																				6	1	1	2
																				1	7	2	1
																				1	1	1	1
																				1	1	1	1
																				4	2	1	1
																				6	2	1	1
																				1	4	1	1
																				4	7	1	1
																				4	6	2	1
																				1	2	1	1
																				1	2	2	1
																				2	2	2	1
																				11	1	3	1
																				2	7	2	1
																				2	1	1	1
																				2	1	2	1
																				1	1	2	1
																				1	1	3	1
																				2	4	3	1
																				7	3	2	1
																				5	3	1	1
																				2	2	1	1
																				2	6	1	1
																				2	3	1	1
																				8	1	2	1
																				1	7	1	1
																				7	8	2	1
																				2	3	3	1
																				3	1	1	3
																				2	5	1	1
																				2	1	2	1
																				1	1	1	1
																				4	8	1	1
																				6	3	4	1
																				1	1	1	1
																				6	2	1	1
																				1	6	1	1
																				8	6	1	1
																				4	2	1	2
																				5	2	3	1
																				2	3	1	1
																				1	4	2	1
																				13	1	1	1
																				6	2	1	1
																				2	1	4	1
																				6	1	1	1
																				3	1	1	1
																				6	3	1	1
																				2	2	2	1
																				2	5	1	1
																				1	3	3	1
																				1	5	1	1
																				4	1	1	1
																				3	1	1	1
																				1	3	2	1
																				22	3	1	1
																				2	1	2	2
																				1	1	1	2
																				7	1	1	1
																				4	2	1	1
																				2	7	1	1
																				17	4	3	1
																				8	1	1	1
																				8	2	1	1
																				15	2	1	2
																				1	1	2	1
																				2	7	1	1
																				8	1	2	1
																				5	1	1	1
																				5	2	1	1
																				1	3	1	1
																				3	3	1	2
																				3	1	3	2
																				3	10	1	1
																				1	2	1	1
																				5	5	1	1
																				1	4	1	1
																				11	2	1	1
																				7	4	2	1
																				7	1	1	1
																				1	3	1	1
																				3	3	1	1
																				5	3	1	1
																				3	3	2	1
																				1	2	1	1
																				2	1	1	1
																				3	6	3	1
																				3	8	1	1
																				1	1	1	1
																				2	4	1	1
																				2	2	2	2
																				6	2	2	1
																				1	1	1	2
																				4	6	1	1
																				3	2	4	1
																				2	1	1	1
																				4	1	1	1
																				2	1	2	1
																				1	1	1	2
																				11	8	2	1
																				13	8	1	1
																				2	4	1	1
																				13	1	1	1
																				6	3	1	2
																				2	4	1	1
																				2	2	2	1
																				7	3	3	1
																				8	1	1	1
																				7	1	1	1
																				4	2	1	1
																				4	3	1	1
																				1	5	1	1
																				1	2	2	1
																				5	6	1	1
																				7	1	1	1
																				9	4	1	1
																				6	6	1	1
																				7	3	2	1
																				4	5	1	1
																				2	12	2	1
																				7	4	3	1
																				1	1	1	1
																				4	6	2	1
																				3	2	1	1
																				8	2	2	1
																				2	1	3	1
																				2	2	1	1
																				1	1	1	1
																				3	2	1	1
																				5	3	3	1
																				3	3	2	1
																				5	3	1	1
																				1	2	1	2
																				4	4	1	1
																				3	1	4	1
																				1	1	3	2
																				7	3	2	2
																				2	2	1	1
																				4	1	1	1
																				1	4	1	1
																				17	3	1	1
																				6	4	3	1
																				3	2	3	1
																				3	1	1	1
																				4	2	1	1
																				8	5	1	2
																				4	6	2	1
																				3	2	2	1
																				4	1	1	1
																				2	3	3	1
																				12	2	2	1
																				1	1	1	1
																				2	3	1	1
																				5	1	3	1
																				8	1	1	1
																				3	1	1	1
																				2	4	3	1
																				1	10	2	1
																				10	1	1	2
																				16	3	1	1
																				2	2	2	1
																				1	1	2	2
																				6	6	1	1
																				6	2	1	1
																				2	2	1	1
																				3	1	2	1
																				1	2	1	1
																				2	6	1	1
																				2	2	1	2
																				4	4	1	1
																				5	4	2	1
																				3	1	2	1
																				11	3	2	1
																				3	7	1	1
																				5	5	1	1
																				3	1	1	2
																				5	4	2	1
																				3	3	3	1
																				1	7	1	1
																				3	2	1	1
																				4	3	1	2
																				11	1	1	1
																				1	2	1	2
																				7	1	2	2
																				10	1	2	1
																				5	1	1	1
																				2	3	3	1
																				2	2	1	1
																				5	1	1	1
																				1	1	6	1
																				5	1	1	3
																				5	2	1	1
																				3	2	1	1
																				3	1	1	1
																				1	6	1	1
																				6	3	3	1
																				2	1	1	1
																				2	1	2	1
																				2	8	1	1
																				2	5	1	1
																				2	2	1	1
																				2	5	1	1
																				6	1	1	1
																				1	5	1	1
																				1	3	1	1
																				3	3	2	1
																				2	1	1	1
																				1	10	1	1
																				8	3	3	2
																				6	1	1	1
																				14	1	1	2
																				3	1	4	1
																				1	3	1	1
																				12	4	2	1
																				4	1	1	1
																				1	1	2	2
																				3	5	1	2
																				6	2	1	1
																				1	3	1	1
																				3	2	1	1
																				13	1	1	1
																				10	2	1	1
																				6	3	1	1
																				3	1	2	1
																				2	2	1	1
																				2	2	3	1
																				1	2	1	1
																				1	2	1	1
																				1	2	1	1
																				5	6	1	1
																				5	5	1	1
																				4	1	1	1
																				1	2	1	1
																				2	6	2	1
																				2	3	1	1
																				2	3	2	1
																				2	1	1	2
																				2	2	1	1
																				6	2	1	1
																				1	2	2	1
																				1	2	2	1
																				1	5	2	1
																				5	1	1	2
																				8	1	1	1
																				6	1	2	1
																				1	1	5	1
																				1	3	1	3
																				9	2	2	1
																				6	1	2	1
																				2	6	2	1
																				17	1	1	1
																				1	2	1	1
																				4	1	1	1
																				2	1	1	1
																				1	6	1	1
																				1	1	1	1
																				1	7	1	1
																				7	1	1	1
																				9	1	2	1
																				10	4	1	3
																				1	1	3
																				2	4	1
																				3	3	1
																				6	1	2
																				4	2	1
																				1	1	1
																				6	3	1
																				9	3	1
																				3	2	1
																				1	2	1
																				5	5	2
																				4	3	1
																				13	1	1
																				1	1	1
																				1	4	3
																				3	1	2
																				4	1	1
																				2	1	1
																				6	2	3
																				2	5	2
																				9	1	1
																				5	3	1
																				3	3	2
																				1	1	2
																				6	2	1
																				6	9	1
																				3	1	1
																				6	1	1
																				5	2	1
																				5	1	1
																				8	1	3
																				4	1	1
																				6	5	1
																				3	5	1
																				8	1	3
																				6	2	1
																				3	3	2
																				3	3	1
																				5	1	2
																				7	5	1
																				1	1	4
																				2	2	1
																				7	1	1
																				1	2	1
																				2	2	1
																				4	1	1
																				1	4	2
																				8	6	1
																				7	1	1
																				3	6	1
																				2	1	3
																				9	1	3
																				1	3	1
																				3	1	1
																				8	2	1
																				15	1	1
																				5	2	1
																				11	1	2
																				5	3	1
																				2	6	1
																				5	1	1
																				2	6	1
																				2	3	2
																				7	1	1
																				14	3	1
																				10	3	1
																				1	2	1
																				4	2	1
																				1	2	1
																				3	1	1
																				4	1	1
																				6	3	2
																				5	3	2
																				7	1	1
																				9	5	1
																				3	3	1
																				4	5	1
																				4	4	1
																				2	2	3
																				1	1	1
																				4	6	1
																				1	2	1
																				1	5	2
																				1	2	1
																				11	2	3
																				5	1	1
																				2	1	1
																				10	7	2
																				6	6	1
																				4	1	1
																				3	7	1
																				2	3	1
																				6	3	2
																				6	1	3
																				6	2	3
																				7	1	1
																				2	5	1
																				1	2	2
																				4	2	2
																				1	5	1
																				2	1	1
																				1	3	1
																				6	3	2
																				4	3	1
																				6	1	1
																				1	3	1
																				4	1	1
																				6	11	2
																				5	1	1
																				2	2	2
																				13	2	1
																				2	2	1
																				1	4	1
																				2	1	1
																				3	3	3
																				2	4	1
																				9	1	2
																				9	1	2
																				4	1	2
																				9	2	1
																				1	3	1
																				3	3	1
																				5	1	2
																				3	1	1
																				6	2	2
																				7	6	2
																				1	1	2
																				1	4	1
																				6	3	1
																				11	1	5
																				1	4	2
																				10	1	1
																				6	5	1
																				7	1	2
																				2	2	1
																				23	2	2
																				1	5	1
																				6	4	5
																				4	2	1
																				1	3	1
																				1	3	1
																				22	4	1
																				4	3	1
																				4	2	2
																				1	1	3
																				4	2	1
																				5	1	1
																				1	3	1
																				9	1	2
																				3	1	1
																				1	1	2
																				1	3	3
																				6	6	1
																				4	4	3
																				1	3	1
																				3	1	2
																				2	4	2
																				5	2	1
																				5	9	3
																				1	6	1
																				2	6	2
																				1	4	1
																				1	3	1
																				9	3	1
																				3	1	2
																				4	4	1
																				4	3	2
																				1	8	1
																				7	2	3
																				3	2	1
																				2	1	2
																				2	1	1
																				3	4	1
																				6	2	1
																				7	5	2
																				2	1	1
																				2	3	1
																				9	2	1
																				3	1	1
																				1	6	2
																				20	2	1
																				2	1	1
																				20	2	1
																				2	1	1
																				11	17	1
																				6	6	3
																				1	2	1
																				4	2	2
																				3	1	1
																				3	1	4
																				3	7	2
																				1	4	1
																				2	3	1
																				1	4	1
																				3	2	2
																				2	2	1
																				1	1	2
																				2	3	1
																				1	3	2
																				2	1	1
																				2	1	1
																				2	4	2
																				6	2	1
																				8	1	1
																				4	3	1
																				24	3	1
																				5	1	3
																				1	1	1
																				4	6	1
																				2	3	1
																				9	9	2
																				2	5	1
																				5	2	3
																				1	1	2
																				2	1	3
																				3	2	3
																				2	1	1
																				2	4	1
																				9	2	2
																				6	3	1
																				4	2	2
																				4	2	1
																				10	4	1
																				5	1	1
																				1	2	1
																				4	2	2
																				2	4	1
																				4	3	1
																				5	3	2
																				3	5	2
																				2	3	2
																				4	2	1
																				9	1	2
																				6	3	1
																				2	1	2
																				3	3	1
																				4	4	1
																				3	11	1
																				3	1	3
																				1	4	2
																				9	2	1
																				3	10	1
																				4	4	2
																				1	1	1
																				4	2	2
																				22	4	2
																				3	1	1
																				3	1	2
																				1	1	2
																				1	2	1
																				17	2	1
																				6	3	1
																				11	2	1
																				4	1	1
																				2	6	4
																				1	2	1
																				5	2	1
																				2	2	1
																				1	1	1
																				7	2	1
																				6	2	1
																				1	5	1
																				1	1	1
																				5	2	1
																				1	2	1
																				2	1	1
																				3	2	1
																				3	3	2
																				1	1	1
																				3	4	1
																				14	14	1
																				1	1	1
																				16	1	2
																				1	1	1
																				1	1	1
																				1	7	1
																				1	2	1
																				1	1	1
																				1	3	2
																				1	6	2
																				2	1	3
																				5	3	1
																				6	2	1
																				2	2	1
																				6	1	1
																				2	4	1
																				6	7	1
																				7	2	1
																				7	4	1
																				2	1	1
																				7	2	1
																				2	2	1
																				2	1	2
																				2	1	1
																				3	1	1
																				3	1	1
																				3	4	1
																				1	5	1
																				11	3	3
																				5	1	1
																				3	2	1
																				1	2	1
																				1	1	1
																				8	2	1
																				3	2	5
																				3	5	1
																				1	1	1
																				1	1	1
																				12	4	3
																				5	8	1
																				3	2	1
																				1	3	1
																				2	1	1
																				5	1	1
																				1	6	1
																				3	1	4
																				2	6	1
																				3	1	1
																				4	12	2
																				3	2	1
																				13	1	1
																				3	2	2
																				3	2	3
																				4	1	1
																				9	1	1
																				1	1	2
																				6	4	1
																				1	2	2
																				4	2	1
																				13	5	2
																				1	9	3
																				3	1	6
																				2	2	2
																				2	3	1
																				3	4	1
																				12	1	2
																				1	1	2
																				2	2	1
																				2	1	1
																				14	5	1
																				2	5	1
																				4	1	2
																				3	2	1
																				4	1	2
																				10	5	1
																				5	4	1
																				6	1	1
																				2	11	1
																				3	1	2
																				3	1	1
																				5	3	1
																				14	2	3
																				5	1	3
																				6	1	1
																				10	1	1
																				5	2	1
																				4	1	1
																				5	2	1
																				14	5	1
																				6	1	2
																				6	3	1
																				1	1	2
																				5	3	1
																				8	1	2
																				2	5	3
																				1	6	2
																				4	1	1
																				1	4	4
																				6	1	1
																				1	5	1
																				1	5	1
																				7	7	1
																				1	3	2
																				5	5	3
																				5	3	3
																				4	4	1
																				10	2	1
																				2	3	3
																				2	2	3
																				5	3	2
																				1	1	1
																				1	1	2
																				7	5	1
																				1	7	2
																				18	1	1
																				7	2	2
																				5	6	5
																				2	2	2
																				3	3	1
																				2	1	2
																				1	1	2
																				6	5	1
																				12	2	1
																				2	1	1
																				1	2	1
																				9	3	2
																				10	2	1
																				2	5	1
																				4	2	1
																				4	1	1
																				7	1	2
																				1	1	1
																				4	5	1
																				10	2	1
																				3	1	1
																				1	2	1
																				4	6	1
																				5	2	2
																				7	5	1
																				2	3	2
																				1	5	1
																				1	1	1
																				2	4	2
																				7	2	1
																				1	4	1
																				9	2	1
																				1	1	2
																				1	2	2
																				3	3	1
																				8	5	1
																				3	6	3
																				2	2	2
																				4	2	1
																				6	3	2
																				2	1	1
																				3	1	1
																				4	1	1
																				3	1	1
																				2	1	2
																				6	1	1
																				5	2	1
																				4	6	1
																				4	5	5
																				2	7	2
																				2	2	1
																				7	2	1
																				2	1	1
																				1	2	1
																				6	4	1
																				2	4	2
																				1	2	1
																				3	1	1
																				1	4	1
																				1	1	2
																				5	1	1
																				1	2	4
																				6	4	2
																				4	1	2
																				2	5	1
																				3	2	1
																				2	10	1
																				3	6	2
																				10	1	2
																				8	2	2
																				11	1	2
																				5	1	1
																				1	2	3
																				3	5	1
																				5	6	3
																				2	1	1
																				1	4	1
																				9	3	2
																				22	3	1
																				12	1	4
																				4	1	1
																				1	2	1
																				13	1	1
																				5	2	1
																				3	6	2
																				5	1	2
																				9	2	1
																				6	2	1
																				3	3	1
																				6	1	1
																				5	4	2
																				1	1	1
																				6	3	1
																				1	4	2
																				3	1	1
																				2	2	3
																				7	2	1
																				7	2	2
																				1	2	1
																				1	2	3
																				3	1	1
																				4	2	2
																				9	1	1
																				10	1	2
																				2	1	2
																				6	8	2
																				2	1	1
																				1	5	1
																				1	1	1
																				1	4	1
																				8	6	2
																				1	1	1
																				3	2	1
																				1	3	1
																				4	1	1
																				4	1	1
																				6	6	2
																				3	2	1
																				6	3	1
																				2	1	1
																				2	1	1
																				2	6	1
																				11	7	2
																				11	3	1
																				10	1	1
																				7	4	1
																				2	5	1
																				5	2	1
																				2	1	1
																				2	1	2
																				6	2	1
																				1	2	5
																				4	1	1
																				3	2	1
																				1	11	1
																				2	11	1
																				3	1	1
																				6	3	2
																				4	2	3
																				3	4	7
																				2	1	1
																				13	1	3
																				7	2	2
																				6	19	3
																				8	2	1
																				12	1	1
																				1	4	1
																				2	1	5
																				5	1	1
																				6	2	1
																				1	5	5
																				11	1	2
																				2	2	4
																				11	6	1
																				3	3	1
																				3	1	2
																				5	1	1
																				2	6	2
																				1	4	1
																				1	2	1
																				4	1	2
																				3	5	1
																				3	2	2
																				5	2	2
																				8	1	1
																				1	2	1
																				2	1	2
																				4	1	1
																				5	9	1
																				3	2	1
																				3	2	2
																				1	1	1
																				4	2	1
																				4	4	2
																				4	2	1
																				2	2	1
																				3	2	1
																				5	2	1
																				2	3	3
																				9	2	1
																				1	3	3
																				2	7	1
																				2	1	1
																				2	2	1
																				6	2	3
																				4	1	1
																				3	4	3
																				5	3	2
																				3	1	1
																				5	17	1
																				1	1	1
																				4	5	1
																				1	5	2
																				5	4	1
																				1	2	1
																				1	2	1
																				2	11	1
																				2	1	2
																				2	3	1
																				5	4	1
																				2	3	2
																				5	3	3
																				2	3	1
																				2	1	1
																				1	1	1
																				2	3	1
																				2	2	1
																				4	1	1
																				4	1	2
																				1	1	5
																				1	2	1
																				4	2	2
																				6	1	3
																				1	6	1
																				5	5	3
																				4	1	1
																				3	3	1
																				4	3	1
																				1	2	5
																				7	2	1
																				2	2	1
																				2	11	1
																				4	1	1
																				11	3	1
																				8	1	2
																				6	4	2
																				2	2	1
																				3	9	2
																				6	1	4
																				10	5	2
																				2	1	1
																				2	2	1
																				5	3	1
																				9	1	2
																				4	1	1
																				11	9	1
																				1	6	1
																				2	2	1
																				6	3	2
																				4	1	3
																				8	4	1
																				1	2	2
																				6	1	2
																				1	3	1
																				1	1	2
																				12	4	2
																				1	2	2
																				1	4	1
																				6	2	1
																				8	2	1
																				3	3	1
																				6	2	1
																					3	1
																					1	1
																					5	2
																					1	3
																					6	1
																					2	1
																					2	7
																					4	3
																					1	1
																					1	1
																					3	1
																					1	1
																					9	2
																					3	1
																					3	1
																					1	1
																					2	1
																					1	3
																					9	1
																					5	2
																					2	1
																					3	2
																					1	1
																					1	1
																					1	1
																					1	1
																					10	2
																					3	1
																					2	1
																					1	1
																					3	1
																					2	1
																					5	1
																					4	1
																					1	2
																					1	1
																					3	1
																					1	1
																					1	1
																					1	2
																					3	2
																					3	4
																					2	3
																					2	2
																					1	3
																					1	1
																					4	1
																					1	1
																					2	1
																					2	1
																					3	1
																					3	1
																					1	2
																					1	1
																					1	1
																					7	4
																					1	1
																					11	2
																					4	3
																					1	1
																					1	2
																					1	1
																					1	1
																					1	2
																					1	1
																					2	2
																					5	1
																					6	1
																					2	2
																					6	1
																					2	2
																					5	1
																					7	1
																					7	1
																					2	1
																					5	1
																					1	1
																					2	3
																					2	2
																					3	1
																					3	1
																					1	3
																					1	2
																					1	1
																					4	2
																					4	3
																					5	1
																					2	3
																					1	1
																					1	2
																					1	2
																					5	1
																					3	1
																					3	1
																					1	1
																					1	2
																					12	1
																					4	1
																					3	1
																					1	2
																					2	1
																					3	2
																					1	2
																					1	1
																					3	1
																					2	2
																					3	1
																					4	1
																					1	2
																					1	2
																					9	1
																					1	1
																					1	3
																					3	1
																					4	1
																					9	1
																					1	1
																					4	1
																					1	1
																					3	1
																					8	1
																					1	1
																					2	1
																					1	2
																					3	1
																					2	1
																					2	2
																					3	3
																					3	2
																					4	1
																					3	1
																					1	1
																					2	1
																					2	1
																					1	1
																					7	3
																					2	1
																					1	1
																					1	2
																					2	2
																					3	2
																					3	2
																					8	1
																					1	1
																					1	1
																					3	1
																					6	1
																					1	1
																					3	2
																					2	2
																					5	2
																					2	2
																					11	3
																					5	2
																					5	1
																					2	1
																					2	1
																					4	1
																					4	1
																					4	1
																					4	1
																					6	1
																					2	1
																					4	1
																					2	2
																					3	1
																					3	2
																					2	2
																					1	1
																					3	1
																					1	3
																					7	1
																					2	3
																					1	2
																					2	2
																					1	3
																					1	1
																					6	3
																					1	1
																					1	3
																					5	1
																					2	1
																					1	1
																					5	1
																					4	2
																					5	1
																					3	1
																					2	1
																					2	2
																					5	5
																					1	2
																					6	2
																					1	2
																					7	4
																					6	1
																					1	1
																					3	1
																					3	1
																					5	1
																					1	1
																					3	1
																					2	5
																					1	1
																					4	1
																					1	1
																					5	1
																					5	2
																					2	1
																					1	1
																					3	2
																					3	1
																					1	1
																					3	1
																					6	2
																					1	1
																					2	1
																					1	1
																					2	1
																					5	1
																					1	3
																					1	1
																					3	1
																					7	2
																					1	1
																					2	1
																					1	1
																					4	1
[truncated: 283 more rows]
